# Supplementary material for: Comparison of IVF/ICSI outcomes in advanced reproductive age patients with polycystic ovary syndrome and advanced reproductive age normal controls: a retrospective cohort study
Source: BMC Pregnancy Childbirth. 2023 Jun 14;23:440. doi: 10.1186/s12884-023-05732-0 (PMC10265755; doi:10.1186/s12884-023-05732-0)
Supplement: Supplementary file 1 — Supplementary Material 1 [file 12884_2023_5732_MOESM1_ESM.xlsx]

## Sheet: Sheet1
Group	Number	number of embryos transferred	clinical pregnancy	live birth
PCOS	370132000303	2	N0	N0
PCOS	3701320001187	2	clinical pregnancy	premature birth
PCOS	3701320006556	1	N0	N0
PCOS	3701320007248	2	N0	N0
PCOS	3701320007522	2	N0	N0
PCOS	3701320001454	3	N0	N0
PCOS	3701320008139	2	clinical pregnancy	abortion
PCOS	370132000768	2	N0	N0
PCOS	370132000075	3	clinical pregnancy	full term delivery
PCOS	370132000437	2	N0	N0
PCOS	370132000946	2	N0	N0
PCOS	3701320006206	2	clinical pregnancy	full term delivery
PCOS	3701320002222	2	clinical pregnancy	abortion
PCOS	370132000931	2	clinical pregnancy	ectopic pregnancy
PCOS	3701320001064	3	N0	N0
PCOS	3701320008011	2	clinical pregnancy	full term delivery
PCOS	370132000025	2	N0	N0
PCOS	370132000350	2	N0	N0
PCOS	370132000722	2	clinical pregnancy	full term delivery
PCOS	370132000944	2	clinical pregnancy	abortion
PCOS	370132000939	2	N0	N0
PCOS	3701320000643	1	clinical pregnancy	full term delivery
PCOS	3701320002386	3	N0	N0
PCOS	370132000341	2	N0	N0
PCOS	370132000049	2	N0	N0
PCOS	370132000476	2	N0	N0
PCOS	370132000484	1	N0	N0
PCOS	370132000467	3	N0	N0
PCOS	3701320002417	3	N0	N0
PCOS	370132000720	2	N0	N0
PCOS	3701320006084	2	clinical pregnancy	full term delivery
PCOS	370132000714	2	N0	N0
PCOS	3701320001145	3	N0	N0
PCOS	370132000207	2	N0	N0
PCOS	370132000179	2	N0	N0
PCOS	3701320005753	3	N0	N0
PCOS	3701320000001	2	N0	N0
PCOS	370132000051	2	N0	N0
PCOS	3701320008337	2	clinical pregnancy	full term delivery
PCOS	3701320005842	3	N0	N0
PCOS	3701320001319	2	clinical pregnancy	premature birth
PCOS	370132000799	2	N0	N0
PCOS	3701320004368	2	clinical pregnancy	full term delivery
PCOS	3701320001066	2	clinical pregnancy	premature birth
PCOS	370132000795	2	N0	N0
PCOS	370132000005	1	clinical pregnancy	ectopic pregnancy
PCOS	3701320007853	2	N0	N0
PCOS	370132000063	2	N0	N0
PCOS	370132000485	2	clinical pregnancy	premature birth
PCOS	370132000783	1	N0	N0
PCOS	3701320001611	2	clinical pregnancy	premature birth
PCOS	3701320002976	2	N0	N0
PCOS	370132000148	2	clinical pregnancy	full term delivery
PCOS	370132000365	2	N0	N0
PCOS	370132000268	2	clinical pregnancy	full term delivery
PCOS	370132000371	2	clinical pregnancy	full term delivery
PCOS	370132000857	1	N0	N0
PCOS	370132000803	2	clinical pregnancy	premature birth
PCOS	370132000145	2	clinical pregnancy	full term delivery
PCOS	3701320001753	3	N0	N0
PCOS	370132000171	2	N0	N0
PCOS	3701320002239	2	clinical pregnancy	full term delivery
	3701320005126	2	NO	NO
	3701320003952	3	NO	NO
	3701320003440	3	NO	NO
	3701320005975	2	NO	NO
	3701320002399	2	NO	NO
	3701320004205	2	NO	NO
	3701320002762	2	clinical pregnancy	full term delivery
	3701320004268	1	clinical pregnancy	full term delivery
	3701320005523	2	NO	NO
	3701320005348	2	clinical pregnancy	full term delivery
	3701320001732	2	clinical pregnancy	full term delivery
	3701320002689	3	NO	NO
	3701320003206	3	NO	NO
	3701320004357	2	NO	NO
	3701320004707	2	clinical pregnancy	full term delivery
	3701320004356	1	NO	NO
	3701320004575	1	clinical pregnancy	ectopic pregnancy
	3701320002590	2	clinical pregnancy	full term delivery
	370132000246	2	NO	NO
	3701320002503	2	clinical pregnancy	full term delivery
	3701320002244	1	clinical pregnancy	full term delivery
	3701320004050	2	NO	NO
	3701320004305	2	NO	NO
	3701320004851	2	NO	NO
	3701320002797	2	NO	NO
	3701320003269	2	clinical pregnancy	full term delivery
	3701320002606	2	clinical pregnancy	premature birth
	3701320004972	2	clinical pregnancy	full term delivery
	3701320003192	3	NO	NO
	370132000433	2	clinical pregnancy	full term delivery
	370132000181	2	NO	NO
	3701320004870	2	clinical pregnancy	premature birth
	3701320004009	1	NO	NO
	3701320001773	2	clinical pregnancy	premature birth
	3701320003509	2	clinical pregnancy	premature birth
	3701320002622	1	NO	NO
	3701320005151	2	clinical pregnancy	abortion
	3701320004363	2	NO	NO
	3701320003492	2	NO	NO
	3701320005270	2	clinical pregnancy	full term delivery
	3701320002266	1	NO	NO
	3701320004143	1	NO	NO
	3701320002164	2	NO	NO
	3701320004686	1	NO	NO
	3701320002572	2	clinical pregnancy	premature birth
	3701320003075	2	NO	NO
	3701320004098	1	NO	NO
	3701320003485	2	clinical pregnancy	full term delivery
	3701320002031	2	NO	NO
	3701320003510	3	NO	NO
	3701320003957	1	NO	NO
	370132000177	2	NO	NO
	3701320004386	2	NO	NO
	3701320002991	1	NO	NO
	3701320003967	1	clinical pregnancy	full term delivery
	3701320002139	3	NO	NO
	3701320004688	1	clinical pregnancy	full term delivery
	3701320003195	2	NO	NO
	3701320001202	1	NO	NO
	3701320002294	3	NO	NO
	3701320003864	2	clinical pregnancy	full term delivery
	3701320000595	3	NO	NO
	3701320004236	2	NO	NO
	3701320001767	2	NO	NO
	3701320001831	1	NO	NO
	3701320002152	1	NO	NO
	3701320004596	3	clinical pregnancy	full term delivery
	3701320002940	2	NO	NO
	370132000167	2	NO	NO
	3701320002694	1	clinical pregnancy	abortion
	3701320001796	1	NO	NO
	3701320002498	1	NO	NO
	3701320002652	2	clinical pregnancy	abortion
	3701320004162	1	NO	NO
	3701320002360	1	NO	NO
	3701320001770	1	NO	NO
	3701320002468	1	NO	NO
	3701320003674	2	clinical pregnancy	premature birth
	3701320005011	2	clinical pregnancy	full term delivery
	370132000446	3	clinical pregnancy	full term delivery
	3701320003553	2	NO	NO
	3701320002872	1	clinical pregnancy	premature birth
	3701320004821	3	NO	NO
	3701320004420	2	clinical pregnancy	full term delivery
	3701320005337	1	NO	NO
	3701320004308	1	NO	NO
	3701320002274	2	clinical pregnancy	full term delivery
	3701320002814	1	clinical pregnancy	full term delivery
	3701320002477	3	clinical pregnancy	abortion
	3701320001703	2	NO	NO
	3701320004263	2	clinical pregnancy	abortion
	370132000376	2	clinical pregnancy	full term delivery
	3701320004711	3	NO	NO
	3701320002644	2	NO	NO
	370132000590	2	NO	NO
	3701320005741	1	clinical pregnancy	abortion
	3701320004862	2	clinical pregnancy	abortion
	3701320001688	3	NO	NO
	3701320001420	1	clinical pregnancy	full term delivery
	3701320004053	2	clinical pregnancy	full term delivery
	3701320004756	3	NO	NO
	3701320002662	2	NO	NO
	3701320003974	3	NO	NO
	3701320002475	2	NO	NO
	370132000294	2	clinical pregnancy	full term delivery
	3701320001805	1	NO	NO
	3701320004527	2	NO	NO
	3701320004650	2	NO	NO
	3701320002013	1	NO	NO
	3701320001663	2	NO	NO
	3701320004824	2	NO	NO
	3701320001868	1	clinical pregnancy	abortion
	3701320004813	3	NO	NO
	3701320004453	2	NO	NO
	3701320004873	1	NO	NO
	3701320004639	2	NO	NO
	3701320005893	3	clinical pregnancy	full term delivery
