# Supplementary material for: Comparison of IVF/ICSI outcomes in advanced reproductive age patients with polycystic ovary syndrome and advanced reproductive age normal controls: a retrospective cohort study
Source: BMC Pregnancy Childbirth. 2023 Jun 14;23:440. doi: 10.1186/s12884-023-05732-0 (PMC10265755; doi:10.1186/s12884-023-05732-0)
Supplement: Supplementary file 2 — Supplementary Material 2 [file 12884_2023_5732_MOESM2_ESM.xlsx]

## Sheet: Sheet1
Group	Number	number of embryos transferred	clinical pregnancy	live birth
PCOS	3701320001034	3	clinical pregnancy	full term delivery
PCOS	3701320008301	2	NO	NO
PCOS	3701320006997	2	NO	NO
PCOS	3701320006997	2	NO	NO
PCOS	3701320006997	2	NO	NO
PCOS	3701320001347	2	clinical pregnancy	premature birth
PCOS	3701320001347	2	NO	NO
PCOS	3701320001112	3	clinical pregnancy	full term delivery
PCOS	3701320001112	2	NO	NO
PCOS	3701320006558	2	NO	NO
PCOS	3701320006433	2	clinical pregnancy	full term delivery
PCOS	3701320003645	2	NO	NO
PCOS	3701320001524	2	clinical pregnancy	full term delivery
PCOS	3701320001524	1	NO	NO
PCOS	3701320001524	1	clinical pregnancy	full term delivery
PCOS	3701320008689	2	NO	NO
PCOS	3701320008909	2	NO	NO
PCOS	3701320003350	3	clinical pregnancy	premature birth
PCOS	3701320002754	3	NO	NO
PCOS	3701320008317	2	clinical pregnancy	full term delivery
PCOS	3701320006556	3	NO	NO
PCOS	370132000862	3	NO	NO
PCOS	370132000085	3	NO	NO
PCOS	370132000085	2	clinical pregnancy	full term delivery
PCOS	370132000085	3	clinical pregnancy	abortion
PCOS	3701320007248	2	clinical pregnancy	full term delivery
PCOS	3701320007522	2	clinical pregnancy	full term delivery
PCOS	3701320008389	2	NO	NO
PCOS	3701320001454	3	NO	NO
PCOS	3701320008887	2	NO	NO
PCOS	3701320008887	2	NO	NO
PCOS	3701320001473	2	clinical pregnancy	full term delivery
PCOS	3701320002391	3	NO	NO
PCOS	3701320006532	1	clinical pregnancy	abortion
PCOS	3701320006532	1	NO	NO
PCOS	370132000768	3	clinical pregnancy	premature birth
PCOS	3701320004140	2	clinical pregnancy	full term delivery
PCOS	3701320004140	2	NO	NO
PCOS	3701320004140	2	NO	NO
PCOS	3701320001164	2	clinical pregnancy	full term delivery
PCOS	3701320006211	2	NO	NO
PCOS	3701320006211	1	NO	NO
PCOS	3701320006211	1	NO	NO
PCOS	3701320006211	2	NO	NO
PCOS	3701320004492	2	NO	NO
PCOS	3701320004492	2	clinical pregnancy	abortion
PCOS	3701320004492	2	NO	NO
PCOS	370132000075	3	NO	NO
PCOS	370132000075	3	NO	NO
PCOS	3701320001786	2	clinical pregnancy	full term delivery
PCOS	3701320003673	2	clinical pregnancy	full term delivery
PCOS	3701320003593	2	NO	NO
PCOS	3701320003593	2	NO	NO
PCOS	3701320001491	2	NO	NO
PCOS	370132000946	2	NO	NO
PCOS	3701320006206	2	NO	NO
PCOS	3701320009227	2	NO	NO
PCOS	3701320002357	2	NO	NO
PCOS	3701320002357	1	NO	NO
PCOS	3701320002357	3	NO	NO
PCOS	370132000721	3	clinical pregnancy	full term delivery
PCOS	370132000721	2	NO	NO
PCOS	3701320007956	2	clinical pregnancy	full term delivery
PCOS	3701320007956	2	NO	NO
PCOS	370132000931	2	clinical pregnancy	full term delivery
PCOS	370132000931	2	clinical pregnancy	premature birth
PCOS	370132000025	2	clinical pregnancy	full term delivery
PCOS	3701320004472	1	NO	NO
PCOS	3701320004472	2	NO	NO
PCOS	3701320004472	2	NO	NO
PCOS	370132000664	3	clinical pregnancy	premature birth
PCOS	3701320008644	1	NO	NO
PCOS	3701320001790	2	NO	NO
PCOS	3701320001790	2	clinical pregnancy	full term delivery
PCOS	3701320001790	2	NO	NO
PCOS	3701320006994	1	clinical pregnancy	full term delivery
PCOS	3701320006994	1	NO	NO
PCOS	3701320001626	2	clinical pregnancy	premature birth
PCOS	3701320001484	3	NO	NO
PCOS	3701320001484	2	clinical pregnancy	abortion
PCOS	370132000939	2	NO	NO
PCOS	370132000939	1	NO	NO
PCOS	370132000939	1	NO	NO
PCOS	370132000939	1	NO	NO
PCOS	370132000939	1	NO	NO
PCOS	370132000939	1	NO	NO
PCOS	3701320008822	2	NO	NO
PCOS	3701320008822	1	NO	NO
PCOS	370132000341	3	NO	NO
PCOS	3701320007120	2	NO	NO
PCOS	370132000049	2	NO	NO
PCOS	3701320001697	3	clinical pregnancy	premature birth
PCOS	3701320001697	2	NO	NO
PCOS	370132000476	2	NO	NO
PCOS	3701320006552	2	clinical pregnancy	full term delivery
PCOS	3701320006552	2	NO	NO
PCOS	3701320006552	2	NO	NO
PCOS	370132000484	3	NO	NO
PCOS	370132000467	3	NO	NO
PCOS	370132000467	3	clinical pregnancy	full term delivery
PCOS	3701320006541	2	clinical pregnancy	full term delivery
PCOS	3701320002948	2	clinical pregnancy	premature birth
PCOS	370132000720	3	NO	NO
PCOS	3701320003185	2	clinical pregnancy	full term delivery
PCOS	3701320003185	3	NO	NO
PCOS	3701320006504	2	clinical pregnancy	full term delivery
PCOS	3701320006504	2	NO	NO
PCOS	370132000213	1	clinical pregnancy	full term delivery
PCOS	370132000213	1	clinical pregnancy	full term delivery
PCOS	370132000213	2	NO	NO
PCOS	3701320001145	3	clinical pregnancy	premature birth
PCOS	3701320001303	3	clinical pregnancy	premature birth
PCOS	3701320001303	2	NO	NO
PCOS	3701320001303	2	clinical pregnancy	full term delivery
PCOS	370132000791	3	NO	NO
PCOS	370132000474	2	NO	NO
PCOS	370132000474	2	NO	NO
PCOS	370132000474	2	NO	NO
PCOS	370132000474	2	NO	NO
PCOS	370132000474	2	NO	NO
PCOS	370132000474	2	NO	NO
PCOS	3701320003412	3	clinical pregnancy	full term delivery
PCOS	3701320001783	2	clinical pregnancy	premature birth
PCOS	3701320003832	2	clinical pregnancy	full term delivery
PCOS	3701320001198	2	NO	NO
PCOS	3701320001198	3	NO	NO
PCOS	3701320003567	2	clinical pregnancy	full term delivery
PCOS	370132000179	3	clinical pregnancy	full term delivery
PCOS	370132000179	3	NO	NO
PCOS	3701320003112	2	clinical pregnancy	abortion
PCOS	3701320003112	2	NO	NO
PCOS	3701320004807	2	clinical pregnancy	full term delivery
PCOS	3701320005945	2	NO	NO
PCOS	3701320005945	2	NO	NO
PCOS	3701320007079	1	clinical pregnancy	full term delivery
PCOS	3701320007079	2	NO	NO
PCOS	370132000277	2	NO	NO
PCOS	3701320002424	2	NO	NO
PCOS	3701320001954	2	NO	NO
PCOS	3701320005753	2	clinical pregnancy	full term delivery
PCOS	3701320005753	2	NO	NO
PCOS	3701320005753	2	NO	NO
PCOS	3701320005753	2	NO	NO
PCOS	3701320000704	3	clinical pregnancy	full term delivery
PCOS	3701320001917	3	NO	NO
PCOS	3701320006042	2	NO	NO
PCOS	3701320006042	2	clinical pregnancy	full term delivery
PCOS	3701320008181	1	NO	NO
PCOS	3701320008181	2	clinical pregnancy	full term delivery
PCOS	3701320008181	1	NO	NO
PCOS	3701320008181	2	NO	NO
PCOS	3701320005569	2	NO	NO
PCOS	3701320002301	1	NO	NO
PCOS	3701320002301	1	NO	NO
PCOS	3701320002301	1	NO	NO
PCOS	370132000051	3	clinical pregnancy	full term delivery
PCOS	3701320001047	3	NO	NO
PCOS	3701320001047	3	clinical pregnancy	ectopic pregnancy
PCOS	3701320005665	2	NO	NO
PCOS	3701320008405	2	NO	NO
PCOS	3701320008405	2	clinical pregnancy	full term delivery
PCOS	3701320002375	2	NO	NO
PCOS	3701320002375	3	NO	NO
PCOS	3701320002375	2	NO	NO
PCOS	3701320007551	1	clinical pregnancy	abortion
PCOS	3701320007551	1	NO	NO
PCOS	3701320007551	2	NO	NO
PCOS	3701320007551	2	NO	NO
PCOS	3701320005842	2	NO	NO
PCOS	3701320005842	2	clinical pregnancy	abortion
PCOS	3701320004912	2	NO	NO
PCOS	3701320004912	2	clinical pregnancy	full term delivery
PCOS	3701320001319	3	NO	NO
PCOS	3701320005869	2	clinical pregnancy	full term delivery
PCOS	3701320009032	1	NO	NO
PCOS	3701320008983	2	NO	NO
PCOS	370132000799	3	NO	NO
PCOS	3701320008687	2	NO	NO
PCOS	3701320008687	2	NO	NO
PCOS	3701320003441	2	NO	NO
PCOS	3701320003441	2	clinical pregnancy	full term delivery
PCOS	3701320006478	2	clinical pregnancy	full term delivery
PCOS	3701320007518	2	NO	NO
PCOS	3701320004212	2	NO	NO
PCOS	370132000795	3	clinical pregnancy	abortion
PCOS	370132000795	1	NO	NO
PCOS	3701320006011	2	NO	NO
PCOS	3701320006011	2	NO	NO
PCOS	3701320006011	2	clinical pregnancy	abortion
PCOS	3701320007853	2	NO	NO
PCOS	370132000063	3	NO	NO
PCOS	3701320006066	1	NO	NO
PCOS	370132000848	3	clinical pregnancy	premature birth
PCOS	3701320001652	2	clinical pregnancy	full term delivery
PCOS	3701320001652	2	clinical pregnancy	premature birth
PCOS	370132000887	3	NO	NO
PCOS	370132000887	3	NO	NO
PCOS	3701320004948	2	clinical pregnancy	full term delivery
PCOS	3701320004948	2	clinical pregnancy	abortion
PCOS	3701320005044	1	NO	NO
PCOS	3701320005044	2	NO	NO
PCOS	370132000783	2	NO	NO
PCOS	3701320006448	2	clinical pregnancy	full term delivery
PCOS	37013400029	2	NO	NO
PCOS	37013400029	2	NO	NO
PCOS	37013400029	2	NO	NO
PCOS	37013400029	2	NO	NO
PCOS	37013400029	2	NO	NO
PCOS	370132000365	3	clinical pregnancy	full term delivery
PCOS	3701320005879	2	clinical pregnancy	full term delivery
PCOS	370132000857	2	NO	NO
PCOS	370132000857	2	NO	NO
PCOS	370132000145	2	clinical pregnancy	full term delivery
PCOS	3701320005041	2	NO	NO
PCOS	3701320005041	2	NO	NO
PCOS	3701320005041	2	NO	NO
PCOS	3701320001753	3	NO	NO
control	3701320005126	2	NO	NO
control	3701320004817	2	NO	NO
control	3701320005523	2	NO	NO
control	3701320005039	1	NO	NO
control	3701320004898	1	NO	NO
control	3701320005332	2	NO	NO
control	3701320004455	2	clinical pregnancy	premature birth
control	3701320004851	2	NO	NO
control	3701320002797	2	NO	NO
control	3701320004297	2	NO	NO
control	3701320002421	3	NO	NO
control	3701320002421	2	NO	NO
control	370132000433	1	NO	NO
control	370132000433	1	NO	NO
control	370132000181	2	NO	NO
control	3701320004009	1	clinical pregnancy	abortion
control	370132000163	3	NO	NO
control	3701320004909	2	NO	NO
control	3701320004909	2	NO	NO
control	3701320004098	3	clinical pregnancy	full term delivery
control	3701320002657	2	clinical pregnancy	premature birth
control	3701320003978	2	NO	NO
control	3701320004430	2	NO	NO
control	3701320004430	1	NO	NO
control	3701320004430	1	NO	NO
control	3701320005544	2	NO	NO
control	3701320007423	1	clinical pregnancy	abortion
control	3701320007423	1	NO	NO
control	370132000988	2	clinical pregnancy	full term delivery
control	3701320006826	1	NO	NO
control	370132000177	3	NO	NO
control	370132000177	3	NO	NO
control	3701320005087	2	clinical pregnancy	premature birth
control	3701320001767	3	NO	NO
control	3701320003873	2	clinical pregnancy	full term delivery
control	3701320004596	1	NO	NO
control	370132000167	1	clinical pregnancy	full term delivery
control	370132000167	2	NO	NO
control	3701320003710	3	clinical pregnancy	full term delivery
control	3701320004179	2	NO	NO
control	3701320004243	2	clinical pregnancy	full term delivery
control	3701320005565	2	NO	NO
control	3701320003768	2	clinical pregnancy	full term delivery
control	3701320003768	2	NO	NO
control	3701320004836	2	NO	NO
control	3701320004776	2	clinical pregnancy	full term delivery
control	3701320004776	2	NO	NO
control	3701320004776	2	NO	NO
control	3701320002714	2	clinical pregnancy	ectopic pregnancy
control	3701320004714	2	NO	NO
control	3701320003389	3	clinical pregnancy	full term delivery
control	3701320004420	2	NO	NO
control	3701320003899	2	NO	NO
control	3701320002477	2	NO	NO
control	3701320004693	2	NO	NO
control	370132000168	2	NO	NO
control	3701320005441	2	NO	NO
control	3701320003301	2	NO	NO
control	3701320003760	2	NO	NO
control	3701320001420	1	clinical pregnancy	full term delivery
control	3701320003856	2	clinical pregnancy	full term delivery
control	3701320003974	2	NO	NO
control	3701320004104	2	NO	NO
control	3701320004824	2	NO	NO
control	3701320002668	3	clinical pregnancy	abortion
control	3701320003789	1	NO	NO
