# Supplementary material for: Comparison of IVF/ICSI outcomes in advanced reproductive age patients with polycystic ovary syndrome and advanced reproductive age normal controls: a retrospective cohort study
Source: BMC Pregnancy Childbirth. 2023 Jun 14;23:440. doi: 10.1186/s12884-023-05732-0 (PMC10265755; doi:10.1186/s12884-023-05732-0)
Supplement: Supplementary file 3 — Supplementary Material 3 [file 12884_2023_5732_MOESM3_ESM.xlsx]

## Sheet: Sheet1
Group	Number	Female agege	BMI	years of infertility	type of infertility	number of oocytes retrieved	number of normal fertilization	number of available embryos	number of high-quality embryos
PCOS	3701320001034	39	27.4	4	primary infertility	23	16	3	3
PCOS	3701320008301	35	29.4	7	secondary infertility	15	11	4	2
PCOS	3701320006997	36	24.1	1	secondary infertility	21	17	18	4
PCOS	3701320001347	36	23.8	2	secondary infertility	22	13	7	7
PCOS	3701320001112	37	25.2	7	primary infertility	28	17	17	8
PCOS	3701320006558	35	25.3	6	primary infertility	17	14	3	1
PCOS	3701320006433	37	29.4	1	primary infertility	30	22	17	8
PCOS	370132000303	40	23.9	3	primary infertility	19	14	10	4
PCOS	3701320003645	36	22	16	secondary infertility	34	5	5	3
PCOS	3701320001524	39	30	6	secondary infertility	11	7	4	2
PCOS	3701320008689	35	31.1	5	primary infertility	39	24	23	15
PCOS	3701320008909	37	23.2	5	secondary infertility	27	20	9	4
PCOS	3701320003350	35	26.6	6	secondary infertility	1	1	1	0
PCOS	3701320002754	35	23.6	4	secondary infertility	15	11	7	3
PCOS	3701320001187	35	21.5	3	primary infertility	5	5	5	3
PCOS	3701320008317	35	19.5	1	secondary infertility	18	13	6	2
PCOS	3701320006556	38	20.6	1	secondary infertility	8	4	4	3
PCOS	370132000862	37	24.8	8	primary infertility	31	14	4	4
PCOS	370132000085	35	32.3	8	primary infertility	30	21	20	14
PCOS	3701320007248	38	25.5	3	secondary infertility	15	13	12	10
PCOS	3701320007522	44	31.2	1	secondary infertility	8	6	6	3
PCOS	3701320008389	35	20.4	1	secondary infertility	38	24	7	2
PCOS	3701320001454	44	23.9	5	secondary infertility	14	10	6	6
PCOS	3701320008887	39	25.4	1	primary infertility	21	17	14	6
PCOS	3701320001473	35	26.8	5	primary infertility	30	14	14	11
PCOS	3701320002391	36	30.8	11	primary infertility	11	5	3	3
PCOS	3701320008139	35	31.3	11	primary infertility	8	6	6	3
PCOS	3701320006532	36	29.4	6	secondary infertility	43	17	4	1
PCOS	370132000768	36	26.1	3	primary infertility	16	11	8	8
PCOS	3701320004140	38	25.3	1	primary infertility	35	8	8	6
PCOS	3701320001164	36	20.8	1	secondary infertility	17	5	5	2
PCOS	3701320006211	35	20.9	9	primary infertility	22	15	12	4
PCOS	3701320004492	37	24.4	4	secondary infertility	23	11	7	4
PCOS	370132000075	39	25.1	4	primary infertility	18	15	15	10
PCOS	3701320001786	35	23.8	6	primary infertility	32	12	11	7
PCOS	3701320003673	37	26	10	secondary infertility	17	9	6	4
PCOS	370132000437	39	25.7	4	secondary infertility	14	12	7	7
PCOS	3701320003593	37	25.3	13	primary infertility	22	16	14	6
PCOS	3701320001491	37	26.3	10	primary infertility	10	9	6	2
PCOS	370132000946	37	29.4	2	primary infertility	21	11	4	4
PCOS	3701320006206	35	31.3	6	primary infertility	12	3	4	2
PCOS	3701320002222	38	21.3	5	primary infertility	14	2	2	0
PCOS	3701320009227	36	25.6	3	primary infertility	51	39	25	12
PCOS	3701320002357	36	23.4	2	primary infertility	17	10	9	9
PCOS	370132000721	37	24.5	3	primary infertility	7	2	2	0
PCOS	3701320007956	41	29.1	1	secondary infertility	23	15	11	6
PCOS	370132000931	37	21.2	1	secondary infertility	17	14	8	0
PCOS	3701320001064	38	28.2	3	primary infertility	17	6	2	1
PCOS	3701320008011	37	24.3	2	secondary infertility	4	3	3	2
PCOS	370132000025	37	20.2	2	primary infertility	15	9	4	3
PCOS	3701320004472	35	24.5	1	secondary infertility	35	28	19	3
PCOS	370132000664	36	26.3	2	primary infertility	10	8	2	2
PCOS	370132000350	37	22.9	3	primary infertility	24	7	5	5
PCOS	3701320008644	35	19.6	9	primary infertility	15	10	1	1
PCOS	3701320001790	35	29.4	7	secondary infertility	26	22	21	8
PCOS	370132000722	46	23.5	8	primary infertility	7	5	3	3
PCOS	3701320006994	38	22.7	3	secondary infertility	30	18	15	2
PCOS	3701320001626	36	23.9	10	secondary infertility	18	15	13	9
PCOS	370132000944	43	27.8	14	primary infertility	16	6	3	2
PCOS	3701320001484	35	31.2	10	primary infertility	17	12	12	11
PCOS	370132000939	41	30.1	5	secondary infertility	12	7	7	4
PCOS	3701320008822	35	24.5	7	primary infertility	46	29	26	16
PCOS	3701320000643	42	26.7	4	secondary infertility	4	3	1	1
PCOS	3701320002386	35	21.3	3	secondary infertility	6	4	3	3
PCOS	370132000341	45	22.8	10	primary infertility	17	13	13	8
PCOS	3701320007120	39	19.7	7	secondary infertility	42	31	23	10
PCOS	370132000049	50	26.4	15	primary infertility	7	5	4	4
PCOS	3701320001697	35	28	4	primary infertility	19	17	16	12
PCOS	370132000476	42	26.5	9	primary infertility	7	5	5	5
PCOS	3701320006552	38	31.9	10	secondary infertility	7	6	6	0
PCOS	370132000484	36	27.1	3	primary infertility	21	16	3	3
PCOS	370132000467	37	25.2	1	primary infertility	17	12	11	10
PCOS	3701320002417	36	24	10	secondary infertility	6	5	3	3
PCOS	3701320006541	35	24	8	primary infertility	17	12	11	4
PCOS	3701320002948	39	27	15	primary infertility	21	13	12	7
PCOS	370132000720	40	26.2	3	secondary infertility	15	14	5	5
PCOS	3701320003185	35	19.5	11	secondary infertility	12	10	5	3
PCOS	3701320006084	38	25.9	2	secondary infertility	11	8	7	6
PCOS	3701320006504	35	22.7	9	primary infertility	25	19	15	6
PCOS	370132000213	40	24.1	4	primary infertility	13	4	4	3
PCOS	370132000714	38	27.4	1	secondary infertility	17	9	2	2
PCOS	3701320001145	43	26.3	4	primary infertility	19	10	10	8
PCOS	3701320001303	38	26.7	3	primary infertility	11	9	9	7
PCOS	370132000791	37	28.1	4	primary infertility	23	11	6	6
PCOS	370132000474	51	25.7	18	primary infertility	29	17	12	12
PCOS	3701320003412	35	23.4	3	primary infertility	24	11	11	9
PCOS	370132000207	39	25.6	5	primary infertility	8	2	2	2
PCOS	3701320001783	37	23.9	1	secondary infertility	19	15	9	9
PCOS	3701320003832	38	26.3	4	secondary infertility	25	3	3	1
PCOS	3701320001198	35	22.3	6	secondary infertility	22	13	13	13
PCOS	370132000179	38	20.8	1	secondary infertility	11	9	9	8
PCOS	3701320003112	35	25.7	5	secondary infertility	12	7	7	6
PCOS	3701320004807	37	21.6	2	secondary infertility	19	13	13	6
PCOS	3701320005945	39	34.6	3	secondary infertility	12	3	3	3
PCOS	3701320007079	37	30.9	1	secondary infertility	10	3	3	3
PCOS	370132000277	42	23.5	4	primary infertility	21	10	7	6
PCOS	3701320002424	36	24.4	9	secondary infertility	20	12	11	11
PCOS	3701320001954	36	28.5	3	secondary infertility	16	9	8	0
PCOS	3701320005753	35	23.2	2	primary infertility	16	10	10	6
PCOS	3701320000704	37	27.4	6	secondary infertility	32	25	20	18
PCOS	3701320001917	41	23	2	secondary infertility	14	7	7	6
PCOS	3701320006042	37	27.3	10	secondary infertility	13	10	8	4
PCOS	3701320008181	36	20.7	5	secondary infertility	24	20	18	8
PCOS	3701320000001	41	27.3	1	secondary infertility	10	9	9	4
PCOS	3701320002301	35	27.4	10	primary infertility	3	3	3	0
PCOS	370132000051	42	24.5	5	primary infertility	14	10	10	9
PCOS	3701320001047	37	21.8	1	primary infertility	16	13	6	6
PCOS	3701320008337	38	19.5	3	secondary infertility	13	6	6	2
PCOS	3701320005665	38	29.7	6	secondary infertility	8	4	3	0
PCOS	3701320008405	35	19.2	2	secondary infertility	39	30	17	17
PCOS	3701320002375	36	31.2	3	secondary infertility	15	11	8	8
PCOS	3701320007551	38	25.6	7	primary infertility	24	12	11	10
PCOS	3701320005842	40	26	10	secondary infertility	9	5	5	5
PCOS	3701320004912	37	27.5	4	primary infertility	16	9	9	4
PCOS	3701320001319	37	24.5	6	secondary infertility	10	5	5	5
PCOS	3701320005869	35	24.2	2	secondary infertility	14	9	8	4
PCOS	3701320009032	39	24.7	7	secondary infertility	16	13	13	13
PCOS	3701320008983	35	28.7	8	secondary infertility	26	10	9	6
PCOS	370132000799	38	21.8	6	primary infertility	13	11	2	2
PCOS	3701320008687	36	18.3	3	primary infertility	25	10	10	4
PCOS	3701320004368	39	32.3	16	primary infertility	15	10	4	2
PCOS	3701320001066	39	28.7	4	primary infertility	16	8	5	5
PCOS	3701320003441	36	17.2	4	primary infertility	24	18	8	2
PCOS	3701320006478	36	26.4	4	secondary infertility	22	17	14	10
PCOS	3701320007518	39	27.1	4	secondary infertility	22	5	4	4
PCOS	3701320004212	35	22.4	5	primary infertility	21	2	2	1
PCOS	370132000795	43	27.7	14	primary infertility	5	3	3	0
PCOS	3701320006011	35	26.1	3	secondary infertility	12	8	8	4
PCOS	370132000005	41	24	3	secondary infertility	18	15	14	0
PCOS	3701320007853	36	27.7	12	primary infertility	5	5	5	0
PCOS	370132000063	45	25.6	9	primary infertility	27	17	13	5
PCOS	370132000485	42	23.4	6	primary infertility	10	9	9	7
PCOS	3701320006066	35	28.4	2	secondary infertility	21	10	7	3
PCOS	370132000848	39	21.7	5	secondary infertility	16	11	8	8
PCOS	3701320001652	36	21.2	4	primary infertility	27	22	21	17
PCOS	370132000887	46	28.1	10	primary infertility	20	7	5	5
PCOS	3701320004948	36	26.8	12	secondary infertility	18	10	8	6
PCOS	3701320005155	39	29.1	1	secondary infertility	9	3	3	2
PCOS	3701320005044	39	25.7	4	secondary infertility	19	3	3	2
PCOS	370132000783	46	24	8	secondary infertility	7	1	1	0
PCOS	3701320006448	35	33.9	7	secondary infertility	14	7	7	5
PCOS	3701320001611	37	26.7	3	secondary infertility	13	8	7	4
PCOS	3701320002976	39	21.3	3	secondary infertility	6	6	5	3
PCOS	37013400029	38	19.8	2	primary infertility	31	23	20	17
PCOS	370132000148	41	27.2	8	primary infertility	21	20	15	15
PCOS	370132000365	44	25.6	10	secondary infertility	19	14	8	8
PCOS	370132000268	40	25.3	2	secondary infertility	11	3	2	2
PCOS	3701320005879	36	33.2	5	secondary infertility	23	8	4	2
PCOS	370132000371	42	29.1	4	primary infertility	11	3	2	2
PCOS	370132000857	36	27.5	4	primary infertility	36	12	6	6
PCOS	370132000803	38	28.6	6	primary infertility	9	5	4	4
PCOS	370132000145	39	23.3	1	secondary infertility	12	12	8	8
PCOS	3701320005041	35	26.8	3	secondary infertility	16	8	8	6
PCOS	3701320001753	35	27.1	5	primary infertility	14	7	7	7
PCOS	370132000171	37	25.8	3	primary infertility	10	6	2	2
PCOS	3701320002239	36	24.4	12	primary infertility	7	5	5	5
control	3701320005126	39	21.6	8	secondary infertility	7	5	5	4
control	3701320003952	44	22.8	3	secondary infertility	4	3	3	3
control	3701320003440	38	22.5	5	secondary infertility	10	6	6	1
control	3701320005975	36	21.5	1	secondary infertility	8	5	3	2
control	3701320002399	35	19.5	4	secondary infertility	3	3	2	2
control	3701320004817	38	20.8	9	secondary infertility	14	8	8	6
control	3701320004205	35	22.4	6	secondary infertility	4	3	2	1
control	3701320002762	39	19.3	2	primary infertility	5	4	3	2
control	3701320004268	35	21.3	2	primary infertility	4	1	1	1
control	3701320005523	35	20.4	1	secondary infertility	10	7	7	4
control	3701320005348	36	23.5	4	secondary infertility	15	10	10	8
control	3701320001732	37	23.4	8	secondary infertility	5	3	2	2
control	3701320005039	39	20.8	1	primary infertility	10	6	4	1
control	3701320002689	37	26.5	3	secondary infertility	4	3	3	3
control	3701320004898	46	24.2	2	secondary infertility	1	1	1	1
control	3701320003206	40	21.6	1	secondary infertility	5	4	4	4
control	3701320004357	41	20.2	5	secondary infertility	4	4	4	2
control	3701320004707	37	25	1	secondary infertility	14	7	6	4
control	3701320004356	36	23.4	4	secondary infertility	2	1	1	0
control	3701320004575	36	19.4	5	secondary infertility	15	9	8	4
control	3701320002590	36	25.7	1	secondary infertility	8	4	2	2
control	370132000246	37	23.6	5	secondary infertility	12	5	4	2
control	3701320002503	38	17.6	3	primary infertility	6	3	3	3
control	3701320005332	37	19.4	3	secondary infertility	20	12	10	6
control	3701320002244	36	17.3	8	secondary infertility	13	12	11	5
control	3701320004050	35	22.8	1	secondary infertility	3	2	2	1
control	3701320004305	36	27.3	10	primary infertility	4	3	2	1
control	3701320004455	35	24.6	8	secondary infertility	10	8	8	6
control	3701320004851	40	21.2	2	secondary infertility	4	4	3	2
control	3701320002797	36	23.7	4	secondary infertility	8	7	5	4
control	3701320003269	35	21.8	3	secondary infertility	4	4	2	2
control	3701320002606	38	22.7	5	secondary infertility	11	8	6	6
control	3701320004297	37	23	4	secondary infertility	17	14	5	2
control	3701320002421	36	24.1	4	secondary infertility	15	10	5	3
control	3701320004972	36	23.6	4	primary infertility	10	10	10	10
control	3701320003192	36	24	2	primary infertility	9	5	3	2
control	370132000433	38	22.5	1	secondary infertility	15	4	4	4
control	370132000181	42	22.6	8	secondary infertility	11	6	6	6
control	3701320004870	35	25	10	secondary infertility	4	3	2	2
control	3701320004009	37	20.2	1	secondary infertility	2	2	2	2
control	3701320001773	36	24.8	5	secondary infertility	15	12	9	9
control	3701320003509	39	22.7	7	secondary infertility	2	2	2	2
control	3701320002622	35	25.7	8	secondary infertility	15	5	1	1
control	370132000163	39	26.1	3	secondary infertility	27	24	12	12
control	3701320005151	35	26.5	5	primary infertility	6	5	4	4
control	3701320004363	39	21.2	1	secondary infertility	10	6	5	0
control	3701320003492	39	22.9	1	secondary infertility	12	8	6	3
control	3701320005270	35	23.5	2	secondary infertility	11	9	9	8
control	3701320002266	44	22.6	5	primary infertility	2	2	1	1
control	3701320004143	35	23.4	6	primary infertility	11	7	6	2
control	3701320002021	35	18.4	1	primary infertility	10	6	6	6
control	3701320004686	35	23.4	2	secondary infertility	9	7	6	0
control	3701320002572	35	23.4	1	secondary infertility	16	12	6	6
control	3701320004909	35	20.8	3	secondary infertility	12	9	7	6
control	3701320003075	37	26.8	2	primary infertility	11	10	8	7
control	3701320004098	39	22.2	10	secondary infertility	8	6	6	5
control	3701320002657	35	23.4	6	secondary infertility	5	2	2	2
control	3701320003978	35	23.4	4	secondary infertility	28	17	17	10
control	3701320003485	37	22.5	2	secondary infertility	10	9	5	1
control	3701320004430	44	22	1	secondary infertility	7	4	4	2
control	3701320002031	46	25.1	3	primary infertility	4	2	2	0
control	3701320005544	38	22.6	5	secondary infertility	26	11	8	2
control	3701320007423	38	21.3	2	secondary infertility	2	2	2	2
control	3701320003510	44	22	15	secondary infertility	4	4	3	3
control	370132000988	35	26.8	5	primary infertility	19	9	8	8
control	3701320006826	41	19.5	6	secondary infertility	6	1	1	1
control	3701320003957	37	26.6	8	primary infertility	2	2	1	1
control	370132000177	39	20.2	5	secondary infertility	16	13	13	11
control	3701320004386	36	28.1	6	secondary infertility	11	5	5	3
control	3701320002991	37	23.8	5	primary infertility	16	9	9	6
control	3701320003967	39	20.2	13	secondary infertility	7	6	6	5
control	3701320002139	35	21.7	3	secondary infertility	4	4	3	3
control	3701320004688	37	24.7	4	secondary infertility	8	7	6	4
control	3701320003195	38	19.8	2	secondary infertility	3	3	3	0
control	3701320001202	42	17.9	2	primary infertility	3	2	1	1
control	3701320002294	38	22.5	4	secondary infertility	9	7	6	6
control	3701320003864	37	19.8	7	secondary infertility	4	3	3	2
control	3701320000595	43	20	8	primary infertility	5	3	3	0
control	3701320004236	46	23.4	6	secondary infertility	2	2	2	0
control	3701320005087	36	19.1	8	secondary infertility	18	6	5	2
control	3701320001767	36	23.9	1	primary infertility	14	8	5	5
control	3701320001831	37	24.2	4	primary infertility	3	3	1	1
control	3701320002152	35	20	11	primary infertility	13	9	8	8
control	3701320003873	37	23.8	9	secondary infertility	11	10	9	7
control	3701320004596	35	22.8	3	secondary infertility	15	9	6	0
control	3701320002940	39	18.8	4	primary infertility	9	9	8	5
control	370132000167	35	24.9	4	primary infertility	23	14	7	7
control	3701320002694	37	28.3	1	secondary infertility	5	4	1	1
control	3701320001796	41	19.5	1	secondary infertility	4	3	3	3
control	3701320002498	39	22.8	3	primary infertility	13	10	9	9
control	3701320002652	35	22.2	7	primary infertility	10	9	6	6
control	3701320003710	36	18.2	5	primary infertility	30	19	14	8
control	3701320004179	37	24.8	7	primary infertility	20	13	10	7
control	3701320004162	38	22.5	1	secondary infertility	2	2	2	2
control	3701320002360	35	22.2	5	primary infertility	2	1	1	1
control	3701320004243	35	23.1	3	secondary infertility	33	25	13	2
control	3701320005565	38	21	3	secondary infertility	7	6	6	4
control	3701320003768	36	23.4	1	secondary infertility	13	12	11	11
control	3701320001770	39	19.7	2	primary infertility	12	9	1	1
control	3701320004836	41	18.8	2	secondary infertility	17	14	14	8
control	3701320004776	35	20.4	8	secondary infertility	19	10	8	5
control	3701320002468	39	21.3	9	secondary infertility	2	1	1	1
control	3701320003674	36	20.4	1	secondary infertility	12	12	7	6
control	3701320005011	37	23.9	9	primary infertility	5	2	2	2
control	3701320002714	35	23	2	primary infertility	12	9	6	6
control	370132000446	36	18.1	1	secondary infertility	20	9	8	7
control	3701320004714	35	23.7	3	primary infertility	16	9	5	4
control	3701320003553	37	25.3	3	secondary infertility	4	4	4	0
control	3701320002872	38	19.5	15	primary infertility	3	1	1	0
control	3701320004821	35	21.2	1	secondary infertility	10	5	4	2
control	3701320003389	36	24.6	2	secondary infertility	12	6	5	4
control	3701320004420	35	19.5	2	secondary infertility	8	5	5	5
control	3701320005337	42	21.3	5	secondary infertility	1	1	1	0
control	3701320003899	36	20.9	7	secondary infertility	14	7	6	4
control	3701320004308	39	22.8	2	secondary infertility	1	1	1	0
control	3701320002274	42	22.8	12	secondary infertility	10	10	6	6
control	3701320002814	37	27	5	primary infertility	13	10	10	6
control	3701320002477	38	22.4	1	secondary infertility	10	6	5	5
control	3701320001703	40	19.1	5	secondary infertility	5	4	4	3
control	3701320004693	35	24.2	2	primary infertility	15	8	7	6
control	370132000168	50	25.3	1	secondary infertility	3	2	2	0
control	3701320005441	36	24.4	2	secondary infertility	5	2	2	2
control	3701320004263	39	21.6	14	primary infertility	5	4	4	2
control	370132000376	43	19.2	3	secondary infertility	6	6	4	0
control	3701320003301	35	24.6	3	secondary infertility	42	24	19	11
control	3701320004711	35	20.8	2	secondary infertility	16	5	5	4
control	3701320002644	35	24	7	primary infertility	14	10	2	2
control	370132000590	45	22.9	2	secondary infertility	18	8	4	4
control	3701320004603	38	22.3	3	secondary infertility	13	12	11	8
control	3701320005741	42	22	8	secondary infertility	4	4	4	3
control	3701320004862	39	20.9	2	secondary infertility	2	2	2	2
control	3701320001688	36	26.5	4	secondary infertility	7	6	5	5
control	3701320003760	41	20.2	5	secondary infertility	4	2	2	2
control	3701320001420	35	19.6	5	secondary infertility	6	2	2	2
control	3701320004053	39	22	4	secondary infertility	12	6	6	4
control	3701320003856	38	22	1	primary infertility	9	4	4	2
control	3701320004756	40	19.5	10	secondary infertility	8	6	5	1
control	3701320002662	40	20.8	6	secondary infertility	6	2	2	0
control	3701320003974	40	19.8	11	secondary infertility	10	5	5	4
control	3701320002475	42	20.3	4	secondary infertility	2	2	2	0
control	370132000294	36	24.9	1	primary infertility	11	6	5	5
control	3701320001805	51	22	14	secondary infertility	1	1	1	1
control	3701320004104	37	19.8	14	secondary infertility	7	2	2	1
control	3701320004527	43	19.1	3	secondary infertility	9	2	2	2
control	3701320004650	37	22.3	2	secondary infertility	7	5	4	2
control	3701320002013	35	25.9	11	secondary infertility	10	1	1	1
control	3701320001663	35	22.8	9	primary infertility	9	6	5	5
control	3701320004824	38	20.3	2	primary infertility	10	8	8	6
control	3701320002668	35	23.8	1	secondary infertility	10	9	3	3
control	3701320001868	38	20.3	4	secondary infertility	12	2	1	1
control	3701320004813	36	22.9	5	secondary infertility	12	4	4	2
control	3701320004453	37	18	12	secondary infertility	4	3	3	0
control	3701320004873	35	22.8	5	secondary infertility	10	6	6	4
control	3701320004639	39	21.9	1	secondary infertility	6	3	2	2
control	3701320005893	37	21.3	6	primary infertility	5	4	4	4
control	3701320003789	45	22.1	1	secondary infertility	2	1	1	1
